# Supplementary material for: Phenotypic variation of a new synthetic allotetraploid Arabidopsis kamchatica enhanced in natural environment
Source: Front Plant Sci. 2023 Jan 4;13:1058522. doi: 10.3389/fpls.2022.1058522 (PMC9846130; doi:10.3389/fpls.2022.1058522)
Supplement: Supplementary file 1 [file DataSheet_1.xlsx]

## Sheet: Table S1 Sample number
Supplementary Table 1. Sample sizes of leaf and flower.
N.A. means not applicable due to no samples were taken in that category.
	chamber				garden 2015				garden 2016
Leaf	individual number	sample per individual	total sample size		individual number	sample per individual	total sample size		individual number	sample per individual	total sample size
ALK	4	3	12		NA	NA	NA		2	2 to 3	5
MUR	4	3	12		16	3 to 4	50		6	3 to 5	20
RS2	8	3	24		25	2 to 5	82		7	3 to 4	23
RS7	8	2 to 3	23		30	2 to 6	104		10	1 to 4	23
Flower
ALK	4	10 to 11	41		NA	NA	NA		1	12	12
MUR	4	10	40		NA	NA	NA		2	4	8
RS2	8	9 to 10	79		NA	NA	NA		2	1 to 6	7
RS7	8	8 to 10	77		NA	NA	NA		2	2 to 7	9

## Sheet: Table S2 Levene test leaf
Supplementary Table 2. P-values by Levene test for leaf morphology parameters.
The number of asterisk represents the category of P-value (*: P<0.05; **:P<0.01; ***: P<0.001)
	comparison among genotypes			comparison among growth conditions
	chamber	garden 2015	garden 2016	ALK	MRD	RS2	RS7
Leaf length	***	***			***	***	***
Blade length	**					***	***
Blade width (left)	***	*					***
Blade width (right)	***	*			*	*	***
Tooth number (left)
Tooth number (right)
Top length (left)	*					***
Top length (right)						**	*
Blade aspect ratio	**					**
Top/Blade length (left)		*				*	*
Top/Blade length (right)		*	*			*	*
Note: ALK (comparison among conditions) was excluded from the analysis due to the small sample size and the lack of data in garden 2015.

## Sheet: Table S3 Levene test flower
Supplementary Table 3. p-values by Levene test for flower morphology parameters.
The number of asterisk represents the category of P-value (*: P<0.05; **:P<0.01; ***: P<0.001). N.A. means not applicable due to no variation or small sample size.
	comparison among genotypes		comparison between chamber and garden 2016
	chamber	garden 2016	ALK	MRD	RS2	RS7
Sepal number		N.A.	N.A.	N.A.
Petal number		N.A.	N.A.	N.A.
Stamen number	***		N.A.	*
Sepal length	***		N.A.
Sepal width			N.A.			*
Petal length	***		N.A.			*
Petal width	***		N.A.			*
Stamen length	***		N.A.			*
Pistil length	*		N.A.			*
Sepal aspect ratio		*	N.A.		*
Petal aspect ratio	*		N.A.
Stamen / Petal			N.A.
Pistil / Petal	**		N.A.
Stamen / Pistil			N.A.	**
